# Supplementary material for: Estimation of biological heart age using cardiovascular magnetic resonance radiomics
Source: Sci Rep. 2022 Jul 27;12:12805. doi: 10.1038/s41598-022-16639-9 (PMC9329281; doi:10.1038/s41598-022-16639-9)
Supplement: Supplementary file 2 — Supplementary Information 2. [file 41598_2022_16639_MOESM2_ESM.xlsx]

## Sheet: Abdominal MRI
Expo	IDs	Correlation Coefficient	corrected_pvalue	Group
Visceral adipose tissue volume (VAT)	22407	0.288461	4.1298e-89	Abdominal MRI
Total trunk fat volume	22410	0.248295	1.07605e-39	Abdominal MRI
Abdominal subcutaneous adipose tissue volume (ASAT)	22408	0.133515	7.60013e-19	Abdominal MRI
Proton density fat fraction (PDFF)	22402	0.162039	2.62442e-13	Abdominal MRI
Total adipose tissue volume	22415	0.107045	6.33444e-11	Abdominal MRI
Total thigh fat-free muscle volume	22409	-0.0698528	3.00178e-05	Abdominal MRI
Total lean tissue volume	22416	-0.0695877	0.00010712	Abdominal MRI
Posterior thigh fat-free muscle volume (right)	22404	-0.0708754	0.00287443	Abdominal MRI
Anterior thigh fat-free muscle volume (left)	22405	-0.0660182	0.00789348	Abdominal MRI
Anterior thigh fat-free muscle volume (right)	22403	-0.0657105	0.00825222	Abdominal MRI
Posterior thigh fat-free muscle volume (left)	22406	-0.0587056	0.0312057	Abdominal MRI
Liver iron (Fe)	22400	0.0450836	1	Abdominal MRI
Liver inflammation factor (LIF)	22401	-0.0443398	1	Abdominal MRI
Thigh error indicator (left)	22412	-0.0915539	1	Abdominal MRI
Thigh error indicator (right)	22413	-0.229253	1	Abdominal MRI
Image quality indicator	22414	0.00296568	1	Abdominal MRI

## Sheet: Blood biomarkers
Expo	IDs	Correlation Coefficient	corrected_pvalue	Group
Triglycerides	30870	0.154891	1.56754e-78	BIO
HDL cholesterol	30760	-0.110594	5.87724e-36	BIO
Apolipoprotein B	30640	0.104544	1.92611e-35	BIO
SHBG	30830	-0.0972722	2.18914e-27	BIO
LDL direct	30780	0.0840551	7.89306e-23	BIO
Urate	30880	0.076071	1.15893e-18	BIO
Cholesterol	30690	0.0607455	8.40023e-12	BIO
Apolipoprotein A	30630	-0.0620232	5.52296e-11	BIO
Neutrophill count	30140	0.137404	3.77524e-10	BIO
Glycated haemoglobin (HbA1c)	30750	0.0552823	1.26574e-09	BIO
Glucose	30740	0.0562009	4.90778e-09	BIO
Haemoglobin concentration	30020	0.129271	6.07544e-09	BIO
Reticulocyte count	30250	0.129739	1.55125e-08	BIO
White blood cell (leukocyte) count	30000	0.12303	4.66876e-08	BIO
High light scatter reticulocyte count	30300	0.124958	6.94351e-08	BIO
Alkaline phosphatase	30610	0.0492829	1.22254e-07	BIO
Haematocrit percentage	30030	0.117842	2.35859e-07	BIO
Gamma glutamyltransferase	30730	0.0475941	4.31802e-07	BIO
Alanine aminotransferase	30620	0.0455242	1.86261e-06	BIO
Red blood cell (erythrocyte) count	30010	0.110167	2.28578e-06	BIO
Reticulocyte percentage	30240	0.106455	1.36579e-05	BIO
High light scatter reticulocyte percentage	30290	0.103657	2.82704e-05	BIO
Calcium	30680	0.0414512	0.000101696	BIO
Lymphocyte percentage	30180	-0.093272	0.000204387	BIO
Neutrophill percentage	30200	0.0896438	0.000487251	BIO
Creatinine	30700	-0.0361264	0.000699181	BIO
Total protein	30860	0.0377916	0.000785671	BIO
Albumin	30600	0.0368702	0.00126399	BIO
Mean sphered cell volume	30270	-0.0867982	0.00153428	BIO
Direct bilirubin	30660	-0.0343646	0.0118201	BIO
Sodium in urine	30530	0.0292729	0.0189197	BIO
Platelet count	30080	0.0657268	0.0667649	BIO
Nucleated red blood cell percentage	30230	-0.0633213	0.102312	BIO
Vitamin D	30890	-0.0265207	0.1054	BIO
Immature reticulocyte fraction	30280	0.0625873	0.15088	BIO
C-reactive protein	30710	0.0223069	0.430134	BIO
Total bilirubin	30840	-0.0221878	0.453798	BIO
Platelet crit	30090	0.0530413	0.525749	BIO
Nucleated red blood cell count	30170	-0.0513509	0.675896	BIO
Mean corpuscular volume	30040	-0.00757801	1	BIO
Mean corpuscular haemoglobin	30050	0.0134519	1	BIO
Mean corpuscular haemoglobin concentration	30060	0.0457438	1	BIO
Red blood cell (erythrocyte) distribution width	30070	-0.0404219	1	BIO
Mean platelet (thrombocyte) volume	30100	-0.0431051	1	BIO
Platelet distribution width	30110	-0.00399623	1	BIO
Lymphocyte count	30120	0.0220168	1	BIO
Monocyte count	30130	0.0324183	1	BIO
Eosinophill count	30150	0.0189891	1	BIO
Basophill count	30160	-0.0100107	1	BIO
Monocyte percentage	30190	-0.0162637	1	BIO
Eosinophill percentage	30210	-0.0182949	1	BIO
Basophill percentage	30220	-0.0333305	1	BIO
Mean reticulocyte volume	30260	-0.0472266	1	BIO
Microalbumin in urine	30500	0.0305964	1	BIO
Creatinine (enzymatic) in urine	30510	0.00629031	1	BIO
Potassium in urine	30520	0.00191225	1	BIO
Aspartate aminotransferase	30650	-0.00419392	1	BIO
Urea	30670	-0.0170294	1	BIO
Cystatin C	30720	0.0126739	1	BIO
IGF-1	30770	-8.25139e-05	1	BIO
Lipoprotein A	30790	0.0165406	1	BIO
Oestradiol	30800	-0.0209631	1	BIO
Phosphate	30810	-0.0132269	1	BIO
Rheumatoid factor	30820	-0.0280849	1	BIO
Testosterone	30850	0.0200627	1	BIO

## Sheet: Cognetive function
Expo	IDs	Correlation Coefficient	corrected_pvalue	Group
PM: initial answer	4292	-0.0346547	0.0010995	CF
Fluid intelligence score	20016	-0.0348	0.00119904	CF
Maximum digits remembered correctly	4282	-0.0355137	0.0199138	CF
FI4 : positional arithmetic	4968	-0.0290611	0.0204012	CF
FI6 : conditional arithmetic	4990	-0.0267685	0.0823139	CF
Duration screen displayed	4290	0.025481	0.0846579	CF
FI3 : word interpolation	4957	-0.0255488	0.0907345	CF
Number of attempts	4291	0.0237008	0.171754	CF
FI8 : chained arithmetic	5012	-0.0247972	0.421525	CF
FI7 : synonym	5001	-0.0236012	0.475419	CF
Number of rounds of numeric memory test performed	4283	-0.0255685	0.504103	CF
Time to answer	4288	0.0194205	0.788731	CF
Number of correct matches in round	398	0.00354186	1	CF
Number of incorrect matches in round	399	0.0101966	1	CF
Time to complete round	400	0.00931117	1	CF
Index for card A in round	401	0.01137	1	CF
Index for card B in round	402	0.0056228	1	CF
Number of times snap-button pressed	403	0.000331826	1	CF
Duration to first press of snap-button in each round	404	-0.00111569	1	CF
Target number to be memorised	4251	0.00286597	1	CF
Target number to be entered	4252	0.00933037	1	CF
Time number displayed for	4253	-0.0125457	1	CF
Time first key touched	4254	0.00555932	1	CF
Time last key touched	4255	0.0151503	1	CF
Time elapsed	4256	0.0206669	1	CF
Number entered by participant	4258	0.00685368	1	CF
Digits entered correctly	4259	-0.018773	1	CF
Time to complete test	4285	-0.0114212	1	CF
Test completion status	4287	0.00619544	1	CF
PM: final answer	4293	-0.0134654	1	CF
Final attempt correct	4294	0.00248989	1	CF
FI5 : family relationship calculation	4979	-0.00328864	1	CF
FI9 : concept interpolation	5556	0.0214728	1	CF
FI10 : arithmetic sequence recognition	5699	-0.0344852	1	CF
FI11 : antonym	5779	-0.0232315	1	CF
FI12 : square sequence recognition	5790	-0.0209041	1	CF
FI13 : subset inclusion logic	5866	-0.0606166	1	CF
Prospective memory result	20018	0.0173349	1	CF
Mean time to correctly identify matches	20023	0.0118615	1	CF
Number of fluid intelligence questions attempted within time limit	20128	0.0101848	1	CF
Number of columns displayed in round	396			CF
Number of rows displayed in round	397			CF
Number of digits to be memorised/recalled	4250			CF

## Sheet: Education and employment
Expo	IDs	Correlation Coefficient	corrected_pvalue	Group
Current employment status	6142	0.0187517	0.239694	E&E
Age completed full time education	845	-0.0391858	0.472612	E&E
Job involves mainly walking or standing	806	0.0226483	0.969812	E&E
Time employed in main current job	757	-0.00788354	1	E&E
Length of working week for main job	767	-0.00715046	1	E&E
Frequency of travelling from home to job workplace	777	0.019883	1	E&E
Distance between home and job workplace	796	0.0140154	1	E&E
Job involves heavy manual or physical work	816	0.00545802	1	E&E
Job involves shift work	826	0.00286923	1	E&E
Job involves night shift work	3426	0.0301601	1	E&E
Qualifications	6138	0.004828	1	E&E
Transport type for commuting to job workplace	6143	-0.0233084	1	E&E
Current employment status - corrected	20119	-0.098648	1	E&E

## Sheet: Early life
Expo	IDs	Correlation Coefficient	corrected_pvalue	Group
Comparative body size at age 10	1687	-0.0733152	1.68012e-06	EL
Birth weight	20022	-0.0479302	0.179657	EL
Comparative height size at age 10	1697	-0.0230872	0.910308	EL
Birth weight known	120	-0.0056119	1	EL
Breastfed as a baby	1677	-0.0133352	1	EL
Handedness (chirality/laterality)	1707	0.00189027	1	EL
Adopted as a child	1767	-0.00270709	1	EL
Part of a multiple birth	1777	-0.0189635	1	EL
Maternal smoking around birth	1787	0.0121507	1	EL

## Sheet: Female specific
Expo	IDs	Correlation Coefficient	corrected_pvalue	Group
Age at first live birth	2754	-0.0712614	9.49555e-12	Female_sp
Age at last live birth	2764	-0.0488664	1.77698e-05	Female_sp
Age when last used oral contraceptive pill	2804	-0.0268782	0.0532004	Female_sp
Had menopause	2724	0.0245883	0.0599984	Female_sp
Age started oral contraceptive pill	2794	-0.0225256	0.260628	Female_sp
Ever taken oral contraceptive pill	2784	0.0178279	0.75187	Female_sp
Ever had hysterectomy (womb removed)	3591	0.0187664	0.760328	Female_sp
Ever had stillbirth, spontaneous miscarriage or termination	2774	-0.0177711	0.765875	Female_sp
Ever had breast cancer screening / mammogram	2674	0.0126247	1	Female_sp
Years since last breast cancer screening / mammogram	2684	0.00299575	1	Female_sp
Ever had cervical smear test	2694	-0.0124132	1	Female_sp
Years since last cervical smear test	2704	0.0122363	1	Female_sp
Age when periods started (menarche)	2714	0.00387435	1	Female_sp
Number of live births	2734	0.0122947	1	Female_sp
Birth weight of first child	2744	-0.0189233	1	Female_sp
Ever used hormone-replacement therapy (HRT)	2814	-0.00850252	1	Female_sp
Age at hysterectomy	2824	-0.0194022	1	Female_sp
Bilateral oophorectomy (both ovaries removed)	2834	-0.00463304	1	Female_sp
Age started hormone-replacement therapy (HRT)	3536	-0.021729	1	Female_sp
Age last used hormone-replacement therapy (HRT)	3546	0.0255757	1	Female_sp
Age at menopause (last menstrual period)	3581	-0.00126486	1	Female_sp
Time since last menstrual period	3700	0.046038	1	Female_sp
Length of menstrual cycle	3710	-0.0471567	1	Female_sp
Menstruating today	3720	-0.0486488	1	Female_sp
Number of stillbirths	3829	0.0231133	1	Female_sp
Number of spontaneous miscarriages	3839	-0.0255361	1	Female_sp
Number of pregnancy terminations	3849	-0.00930043	1	Female_sp
Age of primiparous women at birth of child	3872	-0.0287269	1	Female_sp
Age at bilateral oophorectomy (both ovaries removed)	3882	-0.0168631	1	Female_sp
Gestational diabetes only	4041	0.035462	1	Female_sp

## Sheet: Health realted outcome
Expo	IDs	Correlation Coefficient	corrected_pvalue	Group
Spells in hospital	41235	0.0197299	0.0439337	HR
Reported occurrences of cancer	40009	0.0136819	0.0843012	HR
Patient classification on admission (recoded)	41247	0.00172901	0.846859	HR
Behaviour of cancer tumour	40012	-0.00286271	0.935205	HR
Status of baby at birth	41227	-0.00286271	0.935205	HR
Age at death	40007	0.0039346	1	HR
Age at cancer diagnosis	40008	-0.00411484	1	HR
Date of myocardial infarction	42000	-0.0044507	1	HR
Date of STEMI	42002	0.00326993	1	HR
Date of NSTEMI	42004	-0.00969744	1	HR
Date of stroke	42006	0.0114231	1	HR
Date of ischaemic stroke	42008	0.00583265	1	HR
Date of intracerebral haemorrhage	42010	0.00572785	1	HR
Date of subarachnoid haemorrhage	42012	0.00148791	1	HR

## Sheet: Life style and envir
Expo	IDs	Correlation Coefficient	corrected_pvalue	Group
Number of days/week of vigorous physical activity 10+ minutes	904	-0.0688896	5.47576e-16	L&E
Time spent watching television (TV)	1070	0.0632112	2.28313e-13	L&E
Usual walking pace	924	-0.0598137	6.73897e-12	L&E
Current tobacco smoking	1239	0.0437802	4.59291e-06	L&E
Frequency of other exercises in last 4 weeks	3637	-0.0580184	5.0391e-06	L&E
Number of days/week of moderate physical activity 10+ minutes	884	-0.0343673	0.00193337	L&E
Time spent driving	1090	0.033839	0.00260731	L&E
Bread type	1448	-0.0338856	0.00459707	L&E
Pork intake	1389	0.0326983	0.00490106	L&E
Lifetime number of sexual partners	2149	-0.0339146	0.00697318	L&E
Snoring	1210	-0.032036	0.00700687	L&E
Poultry intake	1359	0.0319634	0.00728409	L&E
Oily fish intake	1329	-0.0315629	0.00900833	L&E
Smoking status	20116	0.031234	0.0107063	L&E
Average weekly beer plus cider intake	1588	0.0371127	0.0175032	L&E
Duration of vigorous activity	914	-0.0357834	0.0347787	L&E
Average weekly red wine intake	1568	0.0354116	0.0349322	L&E
Cereal intake	1458	-0.0288106	0.0363443	L&E
Hot drink temperature	1518	0.0283588	0.0452016	L&E
Beef intake	1369	0.0266417	0.100712	L&E
Nap during day	1190	0.0265652	0.104262	L&E
Sleeplessness / insomnia	1200	0.0265486	0.105052	L&E
Duration walking for pleasure	981	-0.0284908	0.137111	L&E
Salad / raw vegetable intake	1299	-0.0257789	0.148151	L&E
Age first had sexual intercourse	2139	-0.026744	0.176274	L&E
Plays computer games	2237	0.0249743	0.210238	L&E
Processed meat intake	1349	0.0229084	0.494305	L&E
Childhood sunburn occasions	1737	-0.0394271	0.633128	L&E
Bread intake	1438	0.0214346	0.875551	L&E
Number of days/week walked 10+ minutes	864	-0.0209141	1	L&E
Duration of walks	874	-0.00869294	1	L&E
Duration of moderate activity	894	-0.0107489	1	L&E
Frequency of stair climbing in last 4 weeks	943	-0.0178784	1	L&E
Frequency of walking for pleasure in last 4 weeks	971	-0.00126234	1	L&E
Frequency of strenuous sports in last 4 weeks	991	-0.0345717	1	L&E
Duration of strenuous sports	1001	-0.031872	1	L&E
Frequency of light DIY in last 4 weeks	1011	-0.00445292	1	L&E
Duration of light DIY	1021	-0.0145575	1	L&E
Time spend outdoors in summer	1050	0.00816535	1	L&E
Time spent outdoors in winter	1060	0.0123588	1	L&E
Time spent using computer	1080	0.0190479	1	L&E
Drive faster than motorway speed limit	1100	-0.00356827	1	L&E
Length of mobile phone use	1110	0.00378845	1	L&E
Weekly usage of mobile phone in last 3 months	1120	0.00646123	1	L&E
Hands-free device/speakerphone use with mobile phone in last 3 month	1130	-0.0106784	1	L&E
Difference in mobile phone use compared to two years previously	1140	-0.0109575	1	L&E
Usual side of head for mobile phone use	1150	-0.00249987	1	L&E
Sleep duration	1160	0.000513978	1	L&E
Getting up in morning	1170	-0.0037447	1	L&E
Morning/evening person (chronotype)	1180	0.000373928	1	L&E
Daytime dozing / sleeping (narcolepsy)	1220	-0.00472709	1	L&E
Past tobacco smoking	1249	-0.0166185	1	L&E
Smoking/smokers in household	1259	0.00751018	1	L&E
Exposure to tobacco smoke at home	1269	0.00293778	1	L&E
Exposure to tobacco smoke outside home	1279	0.0182053	1	L&E
Cooked vegetable intake	1289	-0.00937284	1	L&E
Fresh fruit intake	1309	-0.0200503	1	L&E
Dried fruit intake	1319	0.00258105	1	L&E
Non-oily fish intake	1339	0.00307919	1	L&E
Lamb/mutton intake	1379	0.00356881	1	L&E
Cheese intake	1408	-0.015972	1	L&E
Milk type used	1418	-0.00171698	1	L&E
Spread type	1428	0.0147511	1	L&E
Cereal type	1468	-0.00201942	1	L&E
Salt added to food	1478	-0.00811301	1	L&E
Tea intake	1488	0.00742582	1	L&E
Coffee intake	1498	-0.00438771	1	L&E
Coffee type	1508	-0.012402	1	L&E
Water intake	1528	0.0163873	1	L&E
Major dietary changes in the last 5 years	1538	0.00615324	1	L&E
Variation in diet	1548	0.0209471	1	L&E
Alcohol intake frequency.	1558	0.00399585	1	L&E
Average weekly champagne plus white wine intake	1578	0.0211811	1	L&E
Average weekly spirits intake	1598	0.024163	1	L&E
Average weekly fortified wine intake	1608	0.00614062	1	L&E
Alcohol usually taken with meals	1618	-0.00211388	1	L&E
Alcohol intake versus 10 years previously	1628	0.00589679	1	L&E
Skin colour	1717	-0.0177058	1	L&E
Ease of skin tanning	1727	0.0356649	1	L&E
Hair colour (natural, before greying)	1747	-0.0164945	1	L&E
Facial ageing	1757	0.00747055	1	L&E
Answered sexual history questions	2129	0.0108147	1	L&E
Ever had same-sex intercourse	2159	-0.0167253	1	L&E
Use of sun/uv protection	2267	0.0157528	1	L&E
Frequency of solarium/sunlamp use	2277	-0.00826975	1	L&E
Frequency of heavy DIY in last 4 weeks	2624	-0.0216729	1	L&E
Duration of heavy DIY	2634	-0.0293848	1	L&E
Light smokers, at least 100 smokes in lifetime	2644	-0.00203793	1	L&E
Non-butter spread type details	2654	-0.0374286	1	L&E
Reason for reducing amount of alcohol drunk	2664	-0.00749436	1	L&E
Age started smoking in former smokers	2867	-0.0311746	1	L&E
Type of tobacco previously smoked	2877	0.0257392	1	L&E
Number of cigarettes previously smoked daily	2887	0.0261415	1	L&E
Age stopped smoking	2897	0.0476712	1	L&E
Ever stopped smoking for 6+ months	2907	-0.00150706	1	L&E
Number of unsuccessful stop-smoking attempts	2926	0.0292499	1	L&E
Likelihood of resuming smoking	2936	-0.0368537	1	L&E
Age started smoking in current smokers	3436	-0.0639016	1	L&E
Type of tobacco currently smoked	3446	-0.0416804	1	L&E
Number of cigarettes currently smoked daily (current cigarette smokers)	3456	0.0930698	1	L&E
Time from waking to first cigarette	3466	-0.0730785	1	L&E
Difficulty not smoking for 1 day	3476	0.124352	1	L&E
Ever tried to stop smoking	3486	0.0188405	1	L&E
Wants to stop smoking	3496	0.0105643	1	L&E
Smoking compared to 10 years previous	3506	0.0573586	1	L&E
Duration of other exercises	3647	-0.0154633	1	L&E
Lifetime number of same-sex sexual partners	3669	-0.0373358	1	L&E
Age when last ate meat	3680	-0.0295911	1	L&E
Former alcohol drinker	3731	0.00211086	1	L&E
Reason former drinker stopped drinking alcohol	3859	-0.0151553	1	L&E
Average monthly red wine intake	4407	0.00475949	1	L&E
Average monthly champagne plus white wine intake	4418	-0.0170547	1	L&E
Average monthly beer plus cider intake	4429	0.00391971	1	L&E
Average monthly spirits intake	4440	0.0173148	1	L&E
Average monthly fortified wine intake	4451	-0.0133498	1	L&E
Average monthly intake of other alcoholic drinks	4462	0.0178707	1	L&E
Average weekly intake of other alcoholic drinks	5364	-0.0157135	1	L&E
Never eat eggs, dairy, wheat, sugar	6144	-0.0207267	1	L&E
Why stopped smoking	6157	0.00366598	1	L&E
Why reduced smoking	6158	-0.0187655	1	L&E
Types of transport used (excluding work)	6162	0.0175863	1	L&E
Types of physical activity in last 4 weeks	6164	-0.012651	1	L&E
Alcohol drinker status	20117	0.00126742	1	L&E
Ever smoked	20160	0.00950171	1	L&E

## Sheet: Mental health
Expo	IDs	Correlation Coefficient	corrected_pvalue	Group
Health satisfaction	4548	0.0591228	4.45038e-12	MH
Neuroticism score	20127	0.0420233	5.65487e-05	MH
Nervous feelings	1970	0.0360761	0.000247577	MH
Worrier / anxious feelings	1980	0.0355749	0.000333141	MH
Financial situation satisfaction	4581	0.0339693	0.000840186	MH
Work/job satisfaction	4537	0.0327739	0.00163098	MH
Frequency of tiredness / lethargy in last 2 weeks	2080	0.0284436	0.0150493	MH
Happiness	4526	0.0246988	0.0820076	MH
Fed-up feelings	1960	0.0210394	0.352029	MH
Sensitivity / hurt feelings	1950	0.0203378	0.455187	MH
Longest period of depression	4609	0.0264688	0.526549	MH
Mood swings	1920	0.0187613	0.790268	MH
Seen a psychiatrist for nerves, anxiety, tension or depression	2100	0.0183901	0.89524	MH
Miserableness	1930	0.0101912	1	MH
Irritability	1940	-0.00847893	1	MH
Tense / 'highly strung'	1990	0.018034	1	MH
Worry too long after embarrassment	2000	0.00860243	1	MH
Suffer from 'nerves'	2010	0.0170299	1	MH
Loneliness, isolation	2020	0.00391	1	MH
Guilty feelings	2030	-0.00817763	1	MH
Risk taking	2040	-0.0153723	1	MH
Frequency of depressed mood in last 2 weeks	2050	-0.00190326	1	MH
Frequency of unenthusiasm / disinterest in last 2 weeks	2060	0.00502965	1	MH
Frequency of tenseness / restlessness in last 2 weeks	2070	0.00894977	1	MH
Seen doctor (GP) for nerves, anxiety, tension or depression	2090	0.0093026	1	MH
Family relationship satisfaction	4559	0.00321121	1	MH
Friendships satisfaction	4570	0.00746232	1	MH
Ever depressed for a whole week	4598	-0.0100891	1	MH
Number of depression episodes	4620	0.0230467	1	MH
Ever unenthusiastic/disinterested for a whole week	4631	0.0126311	1	MH
Ever manic/hyper for 2 days	4642	-0.00384614	1	MH
Ever highly irritable/argumentative for 2 days	4653	0.0148191	1	MH
Longest period of unenthusiasm / disinterest	5375	0.0127377	1	MH
Number of unenthusiastic/disinterested episodes	5386	0.0198497	1	MH
Length of longest manic/irritable episode	5663	-0.0237736	1	MH
Severity of manic/irritable episodes	5674	-0.00177792	1	MH
Illness, injury, bereavement, stress in last 2 years	6145	0.014781	1	MH
Manic/hyper symptoms	6156	0.0134246	1	MH
Bipolar disorder status	20122	0.182104	1	MH
Bipolar and major depression status	20126	0.0158701	1	MH
Single episode of probable major depression	20123			MH
Probable recurrent major depression (moderate)	20124			MH
Probable recurrent major depression (severe)	20125			MH

## Sheet: Primary deomgraphics
Expo	IDs	Correlation Coefficient	corrected_pvalue	Group
Average total household income before tax	738	-0.0512952	1.14743e-09	PD
Number of vehicles in household	728	-0.0338268	0.000214404	PD
Number in household	709	-0.0189052	0.175769	PD
Gas or solid-fuel cooking/heating	6139	-0.0153437	0.538146	PD
How are people in household related to participant	6141	-0.0152359	0.918042	PD
Townsend deprivation index at recruitment	189	0.013007	1	PD
Type of accommodation lived in	670	0.0075128	1	PD
Own or rent accommodation lived in	680	0.00480715	1	PD
Length of time at current address	699	-0.0043484	1	PD
Heating type(s) in home	6140	0.0036901	1	PD

[truncated: 2 more sheets: Physical mesures, Self reported]
