# Supplementary material for: Estimation of biological heart age using cardiovascular magnetic resonance radiomics
Source: Sci Rep. 2022 Jul 27;12:12805. doi: 10.1038/s41598-022-16639-9 (PMC9329281; doi:10.1038/s41598-022-16639-9)
Supplement: Supplementary file 3 — Supplementary Information 3. [file 41598_2022_16639_MOESM3_ESM.xlsx]

## Sheet: Abdominal MRI
Expo	IDs	Correlation Coefficient	corrected_pvalue	Group
Visceral adipose tissue volume (VAT)	22407	0.302105	2.92879e-85	Abdominal MRI
Total thigh fat-free muscle volume	22409	-0.236223	4.54726e-50	Abdominal MRI
Total trunk fat volume	22410	0.295559	8.8443e-49	Abdominal MRI
Total adipose tissue volume	22415	0.245533	1.94433e-45	Abdominal MRI
Total lean tissue volume	22416	-0.193515	4.36222e-28	Abdominal MRI
Posterior thigh fat-free muscle volume (right)	22404	-0.199349	5.10619e-21	Abdominal MRI
Anterior thigh fat-free muscle volume (right)	22403	-0.191889	1.78552e-19	Abdominal MRI
Anterior thigh fat-free muscle volume (left)	22405	-0.191509	3.97679e-19	Abdominal MRI
Posterior thigh fat-free muscle volume (left)	22406	-0.19137	4.23903e-19	Abdominal MRI
Abdominal subcutaneous adipose tissue volume (ASAT)	22408	0.132343	3.94707e-16	Abdominal MRI
Proton density fat fraction (PDFF)	22402	0.111569	1.79662e-05	Abdominal MRI
Liver inflammation factor (LIF)	22401	0.0971054	0.660702	Abdominal MRI
Liver iron (Fe)	22400	-0.062129	1	Abdominal MRI
Thigh error indicator (left)	22412	0.0492251	1	Abdominal MRI
Thigh error indicator (right)	22413	-0.0744544	1	Abdominal MRI
Image quality indicator	22414	0.0547438	1	Abdominal MRI

## Sheet: Blood biomarkers
Expo	IDs	Correlation Coefficient	corrected_pvalue	Group
Vitamin D	30890	-0.0824638	7.54553e-19	BIO
Triglycerides	30870	0.0739639	1.42073e-15	BIO
HDL cholesterol	30760	-0.0615624	8.02011e-10	BIO
Alkaline phosphatase	30610	0.0548583	2.05845e-08	BIO
Neutrophill count	30140	0.132159	5.22226e-08	BIO
Gamma glutamyltransferase	30730	0.0509582	3.35009e-07	BIO
Alanine aminotransferase	30620	0.0487512	1.48438e-06	BIO
Haemoglobin concentration	30020	0.114525	6.66214e-06	BIO
SHBG	30830	-0.0483141	7.65818e-06	BIO
Apolipoprotein B	30640	0.0463211	7.78281e-06	BIO
Glycated haemoglobin (HbA1c)	30750	0.0457673	1.01719e-05	BIO
High light scatter reticulocyte count	30300	0.111502	3.16448e-05	BIO
Reticulocyte count	30250	0.105744	0.000119703	BIO
Urate	30880	0.0415491	0.000125822	BIO
High light scatter reticulocyte percentage	30290	0.10272	0.000234338	BIO
White blood cell (leukocyte) count	30000	0.0981837	0.000334339	BIO
Haematocrit percentage	30030	0.0947031	0.000715106	BIO
Reticulocyte percentage	30240	0.0968487	0.00081935	BIO
Total protein	30860	0.0388106	0.001293	BIO
Cystatin C	30720	0.0363305	0.00203597	BIO
C-reactive protein	30710	0.035821	0.00265789	BIO
Glucose	30740	0.0367918	0.00339564	BIO
Urea	30670	-0.0349746	0.00398805	BIO
Lymphocyte percentage	30180	-0.0781677	0.0188769	BIO
Apolipoprotein A	30630	-0.0313858	0.036312	BIO
Neutrophill percentage	30200	0.0740134	0.0391499	BIO
Platelet count	30080	0.0736606	0.0412206	BIO
LDL direct	30780	0.0294107	0.0491632	BIO
Monocyte count	30130	0.0723567	0.0518527	BIO
Sodium in urine	30530	0.0286634	0.0532382	BIO
Red blood cell (erythrocyte) count	30010	0.0697793	0.0787667	BIO
Platelet crit	30090	0.0679284	0.106108	BIO
Immature reticulocyte fraction	30280	0.0682822	0.136758	BIO
Basophill percentage	30220	-0.0657172	0.151164	BIO
Cholesterol	30690	0.0264214	0.159953	BIO
Rheumatoid factor	30820	0.089388	0.228864	BIO
Phosphate	30810	-0.0262896	0.250196	BIO
IGF-1	30770	-0.024792	0.29834	BIO
Total bilirubin	30840	-0.0247445	0.303045	BIO
Creatinine	30700	-0.0234422	0.469947	BIO
Mean sphered cell volume	30270	-0.0570801	0.661524	BIO
Mean corpuscular volume	30040	0.0195917	1	BIO
Mean corpuscular haemoglobin	30050	0.0176552	1	BIO
Mean corpuscular haemoglobin concentration	30060	0.00731829	1	BIO
Red blood cell (erythrocyte) distribution width	30070	-0.00576569	1	BIO
Mean platelet (thrombocyte) volume	30100	-0.0244055	1	BIO
Platelet distribution width	30110	-0.015513	1	BIO
Lymphocyte count	30120	0.00176102	1	BIO
Eosinophill count	30150	0.0345026	1	BIO
Basophill count	30160	-0.0351571	1	BIO
Nucleated red blood cell count	30170	0.0122918	1	BIO
Monocyte percentage	30190	-0.00639926	1	BIO
Eosinophill percentage	30210	-0.00622427	1	BIO
Nucleated red blood cell percentage	30230	0.00671137	1	BIO
Mean reticulocyte volume	30260	-0.0227929	1	BIO
Microalbumin in urine	30500	0.0343048	1	BIO
Creatinine (enzymatic) in urine	30510	0.0107207	1	BIO
Potassium in urine	30520	0.000136365	1	BIO
Albumin	30600	0.00856938	1	BIO
Aspartate aminotransferase	30650	-0.00534211	1	BIO
Direct bilirubin	30660	-0.0206837	1	BIO
Calcium	30680	0.0116508	1	BIO
Lipoprotein A	30790	-0.0191403	1	BIO
Oestradiol	30800	-0.0448787	1	BIO
Testosterone	30850	-0.0211226	1	BIO

## Sheet: Cognetive function
Expo	IDs	Correlation Coefficient	corrected_pvalue	Group
Fluid intelligence score	20016	-0.0361869	0.00165473	CF
Mean time to correctly identify matches	20023	0.0339253	0.00438658	CF
Time to answer	4288	0.0307561	0.0179358	CF
Number of incorrect matches in round	399	0.0251006	0.170482	CF
Time to complete round	400	0.0236337	0.287104	CF
FI4 : positional arithmetic	4968	-0.0236907	0.307603	CF
FI3 : word interpolation	4957	-0.0226676	0.430755	CF
PM: initial answer	4292	-0.0219485	0.507318	CF
Maximum digits remembered correctly	4282	-0.0268114	0.516516	CF
PM: final answer	4293	-0.0213314	0.618892	CF
Number of rounds of numeric memory test performed	4283	-0.0259105	0.653992	CF
Time to complete test	4285	-0.0252728	0.769862	CF
Number of correct matches in round	398	-0.00484675	1	CF
Index for card A in round	401	-0.00126424	1	CF
Index for card B in round	402	-0.0105832	1	CF
Number of times snap-button pressed	403	-0.013159	1	CF
Duration to first press of snap-button in each round	404	0.00910214	1	CF
Target number to be memorised	4251	-0.0075647	1	CF
Target number to be entered	4252	0.00901642	1	CF
Time number displayed for	4253	-0.0224028	1	CF
Time first key touched	4254	0.00763551	1	CF
Time last key touched	4255	-0.00703714	1	CF
Time elapsed	4256	-0.00337414	1	CF
Number entered by participant	4258	0.0055143	1	CF
Digits entered correctly	4259	-0.000744765	1	CF
Test completion status	4287	0.0167939	1	CF
Duration screen displayed	4290	0.0174182	1	CF
Number of attempts	4291	0.0140081	1	CF
Final attempt correct	4294	0.0107165	1	CF
FI5 : family relationship calculation	4979	-0.0101459	1	CF
FI6 : conditional arithmetic	4990	-0.0167389	1	CF
FI7 : synonym	5001	-0.0136328	1	CF
FI8 : chained arithmetic	5012	-0.0179242	1	CF
FI9 : concept interpolation	5556	0.0196149	1	CF
FI10 : arithmetic sequence recognition	5699	-0.0319663	1	CF
FI11 : antonym	5779	-0.035942	1	CF
FI12 : square sequence recognition	5790	-0.00323748	1	CF
FI13 : subset inclusion logic	5866	0.0541773	1	CF
Prospective memory result	20018	-0.00393615	1	CF
Number of fluid intelligence questions attempted within time limit	20128	-0.00937747	1	CF
Number of columns displayed in round	396			CF
Number of rows displayed in round	397			CF
Number of digits to be memorised/recalled	4250			CF

## Sheet: Eduction and employment
Expo	IDs	Correlation Coefficient	corrected_pvalue	Group
Job involves shift work	826	0.0461693	0.00573998	E&E
Transport type for commuting to job workplace	6143	-0.0471212	0.0090042	E&E
Job involves heavy manual or physical work	816	0.0294937	0.322785	E&E
Qualifications	6138	-0.0176722	0.477335	E&E
Age completed full time education	845	-0.0404427	0.695529	E&E
Time employed in main current job	757	-0.0106112	1	E&E
Length of working week for main job	767	0.00932378	1	E&E
Frequency of travelling from home to job workplace	777	0.017825	1	E&E
Distance between home and job workplace	796	-0.0154474	1	E&E
Job involves mainly walking or standing	806	0.0201919	1	E&E
Job involves night shift work	3426	-0.00478873	1	E&E
Current employment status	6142	-0.00147372	1	E&E
Current employment status - corrected	20119	-0.196027	1	E&E

## Sheet: Early life
Expo	IDs	Correlation Coefficient	corrected_pvalue	Group
Comparative body size at age 10	1687	-0.0899222	2.1033e-08	EL
Comparative height size at age 10	1697	-0.0295446	0.451283	EL
Handedness (chirality/laterality)	1707	0.02568	0.798054	EL
Birth weight known	120	-0.00657736	1	EL
Breastfed as a baby	1677	-0.0154131	1	EL
Adopted as a child	1767	0.00801643	1	EL
Part of a multiple birth	1777	0.00400302	1	EL
Maternal smoking around birth	1787	-0.00757759	1	EL
Birth weight	20022	-0.014941	1	EL

## Sheet: Health related outcome
Expo	IDs	Correlation Coefficient	corrected_pvalue	Group
Patient classification on admission (recoded)	41247	0.0196533	0.045328	HR
Date of intracerebral haemorrhage	42010	0.0184787	0.198478	HR
Date of stroke	42006	0.0176652	0.252692	HR
Age at death	40007	0.202978	0.484448	HR
Age at cancer diagnosis	40008	-0.0260407	0.554993	HR
Date of ischaemic stroke	42008	0.0147824	0.556307	HR
Reported occurrences of cancer	40009	-0.00369668	0.660991	HR
Date of STEMI	42002	0.0131775	0.825821	HR
Behaviour of cancer tumour	40012	-0.00434999	0.860019	HR
Date of myocardial infarction	42000	0.00797922	1	HR
Date of NSTEMI	42004	0.00609905	1	HR
Date of subarachnoid haemorrhage	42012	-0.00414533	1	HR
Status of baby at birth
Spells in hospital

## Sheet: Life style and environment
Expo	IDs	Correlation Coefficient	corrected_pvalue	Group
Number of days/week of vigorous physical activity 10+ minutes	904	-0.13418	4.77025e-55	L&E
Number of days/week of moderate physical activity 10+ minutes	884	-0.0796374	5.2062e-19	L&E
Time spent watching television (TV)	1070	0.0642169	3.73471e-12	L&E
Age stopped smoking	2897	0.120663	2.56831e-11	L&E
Frequency of other exercises in last 4 weeks	3637	-0.0783329	1.15186e-09	L&E
Smoking status	20116	0.0496037	5.52242e-07	L&E
Usual walking pace	924	-0.0491027	8.00086e-07	L&E
Cereal intake	1458	-0.0483858	1.30393e-06	L&E
Bread type	1448	-0.0482518	2.28001e-06	L&E
Getting up in morning	1170	-0.0447161	1.53538e-05	L&E
Duration of vigorous activity	914	-0.0527561	1.55457e-05	L&E
Oily fish intake	1329	-0.0421513	7.71546e-05	L&E
Duration walking for pleasure	981	-0.0466998	0.000105245	L&E
Frequency of strenuous sports in last 4 weeks	991	-0.0935155	0.000846221	L&E
Past tobacco smoking	1249	-0.0375288	0.00144604	L&E
Duration of other exercises	3647	-0.0501702	0.00159652	L&E
Duration of moderate activity	894	-0.0366364	0.00436945	L&E
Frequency of stair climbing in last 4 weeks	943	-0.0331966	0.0108448	L&E
Variation in diet	1548	0.0319443	0.0197179	L&E
Time spent driving	1090	0.0318292	0.0208238	L&E
Difficulty not smoking for 1 day	3476	0.216541	0.0316182	L&E
Average weekly spirits intake	1598	0.0345815	0.031682	L&E
Beef intake	1369	0.0306521	0.0360114	L&E
Number of cigarettes previously smoked daily	2887	0.0622038	0.0361316	L&E
Average weekly beer plus cider intake	1588	0.0341929	0.0371607	L&E
Bread intake	1438	-0.0300672	0.0469536	L&E
Current tobacco smoking	1239	0.0300486	0.0473491	L&E
Frequency of heavy DIY in last 4 weeks	2624	-0.038453	0.0606015	L&E
Exposure to tobacco smoke outside home	1279	0.0297576	0.0632035	L&E
Answered sexual history questions	2129	0.0279708	0.117106	L&E
Types of physical activity in last 4 weeks	6164	-0.0277839	0.127221	L&E
Processed meat intake	1349	0.0270379	0.17263	L&E
Fresh fruit intake	1309	-0.0262512	0.237356	L&E
Time spent using computer	1080	0.026123	0.249807	L&E
Plays computer games	2237	0.0259739	0.265036	L&E
Frequency of light DIY in last 4 weeks	1011	-0.0332223	0.358716	L&E
Nap during day	1190	0.0250358	0.382083	L&E
Number of cigarettes currently smoked daily (current cigarette smokers)	3456	0.175109	0.400387	L&E
Never eat eggs, dairy, wheat, sugar	6144	-0.0240681	0.550546	L&E
Snoring	1210	-0.024016	0.561293	L&E
Alcohol intake frequency.	1558	0.0232508	0.742495	L&E
Ever smoked	20160	0.0228915	0.853681	L&E
Average monthly beer plus cider intake	4429	0.0576754	0.960037	L&E
Morning/evening person (chronotype)	1180	0.0225089	0.966877	L&E
Number of days/week walked 10+ minutes	864	-0.0201475	1	L&E
Duration of walks	874	-0.00789052	1	L&E
Frequency of walking for pleasure in last 4 weeks	971	0.0210588	1	L&E
Duration of strenuous sports	1001	0.0166072	1	L&E
Duration of light DIY	1021	-0.0260738	1	L&E
Time spend outdoors in summer	1050	-0.0079418	1	L&E
Time spent outdoors in winter	1060	-0.0097546	1	L&E
Drive faster than motorway speed limit	1100	-0.00603689	1	L&E
Length of mobile phone use	1110	-0.00464184	1	L&E
Weekly usage of mobile phone in last 3 months	1120	0.00154649	1	L&E
Hands-free device/speakerphone use with mobile phone in last 3 month	1130	-0.00606658	1	L&E
Difference in mobile phone use compared to two years previously	1140	-0.0120988	1	L&E
Usual side of head for mobile phone use	1150	-0.00766141	1	L&E
Sleep duration	1160	-0.00218679	1	L&E
Sleeplessness / insomnia	1200	0.0143853	1	L&E
Daytime dozing / sleeping (narcolepsy)	1220	-0.00584111	1	L&E
Smoking/smokers in household	1259	0.00363616	1	L&E
Exposure to tobacco smoke at home	1269	0.00954933	1	L&E
Cooked vegetable intake	1289	-0.0170942	1	L&E
Salad / raw vegetable intake	1299	-0.0147286	1	L&E
Dried fruit intake	1319	0.0021982	1	L&E
Non-oily fish intake	1339	-0.0189809	1	L&E
Poultry intake	1359	0.011957	1	L&E
Lamb/mutton intake	1379	0.00173893	1	L&E
Pork intake	1389	0.010742	1	L&E
Cheese intake	1408	-0.0221272	1	L&E
Milk type used	1418	-0.00338841	1	L&E
Spread type	1428	0.004107	1	L&E
Cereal type	1468	-0.0113142	1	L&E
Salt added to food	1478	0.0216711	1	L&E
Tea intake	1488	0.00632299	1	L&E
Coffee intake	1498	-0.000711548	1	L&E
Coffee type	1508	-0.0130458	1	L&E
Hot drink temperature	1518	0.0137388	1	L&E
Water intake	1528	0.0074532	1	L&E
Major dietary changes in the last 5 years	1538	0.0142941	1	L&E
Average weekly red wine intake	1568	0.012154	1	L&E
Average weekly champagne plus white wine intake	1578	0.00825817	1	L&E
Average weekly fortified wine intake	1608	0.013329	1	L&E
Alcohol usually taken with meals	1618	-0.00370356	1	L&E
Alcohol intake versus 10 years previously	1628	0.010453	1	L&E
Skin colour	1717	0.0206485	1	L&E
Ease of skin tanning	1727	0.0166603	1	L&E
Childhood sunburn occasions	1737	-0.0167662	1	L&E
Hair colour (natural, before greying)	1747	0.00240258	1	L&E
Facial ageing	1757	0.0152244	1	L&E
Age first had sexual intercourse	2139	-0.0178025	1	L&E
Lifetime number of sexual partners	2149	0.00653961	1	L&E
Ever had same-sex intercourse	2159	0.00763596	1	L&E
Use of sun/uv protection	2267	-0.0137039	1	L&E
Frequency of solarium/sunlamp use	2277	0.00773984	1	L&E
Duration of heavy DIY	2634	-0.0290106	1	L&E
Light smokers, at least 100 smokes in lifetime	2644	0.0143269	1	L&E
Non-butter spread type details	2654	0.00258419	1	L&E
Reason for reducing amount of alcohol drunk	2664	0.000543434	1	L&E
Age started smoking in former smokers	2867	-0.0212034	1	L&E
Type of tobacco previously smoked	2877	0.00478124	1	L&E
Ever stopped smoking for 6+ months	2907	0.0410359	1	L&E
Number of unsuccessful stop-smoking attempts	2926	0.0249548	1	L&E
Likelihood of resuming smoking	2936	-0.00133364	1	L&E
Age started smoking in current smokers	3436	-0.0384869	1	L&E
Type of tobacco currently smoked	3446	-0.0631734	1	L&E
Time from waking to first cigarette	3466	-0.143719	1	L&E
Ever tried to stop smoking	3486	0.0340369	1	L&E
Wants to stop smoking	3496	0.0418131	1	L&E
Smoking compared to 10 years previous	3506	-0.0585913	1	L&E
Lifetime number of same-sex sexual partners	3669	0.0219557	1	L&E
Age when last ate meat	3680	-0.014083	1	L&E
Former alcohol drinker	3731	-0.0344565	1	L&E
Reason former drinker stopped drinking alcohol	3859	-0.0515855	1	L&E
Average monthly red wine intake	4407	-0.0183059	1	L&E
Average monthly champagne plus white wine intake	4418	0.0422466	1	L&E
Average monthly spirits intake	4440	0.00824906	1	L&E
Average monthly fortified wine intake	4451	-0.0110409	1	L&E
Average monthly intake of other alcoholic drinks	4462	-0.0190658	1	L&E
Average weekly intake of other alcoholic drinks	5364	-0.000999397	1	L&E
Why stopped smoking	6157	0.030184	1	L&E
Why reduced smoking	6158	-0.0191959	1	L&E
Types of transport used (excluding work)	6162	-0.0170868	1	L&E
Alcohol drinker status	20117	-0.0175403	1	L&E

## Sheet: Male specific
Expo	IDs	Correlation Coefficient	corrected_pvalue	Group
Number of children fathered	2405	-0.0367497	6.96342e-05	Male_sp
Hair/balding pattern	2395	-0.0247442	0.0172212	Male_sp
Ever had prostate specific antigen (PSA) test	2365	-0.0187896	0.13176	Male_sp
Relative age of first facial hair	2375	-0.0247407	0.504867	Male_sp
Relative age voice broke	2385	-0.00305208	1	Male_sp

## Sheet: Mental health
Expo	IDs	Correlation Coefficient	corrected_pvalue	Group
Health satisfaction	4548	0.0836637	1.689e-21	MH
Frequency of tiredness / lethargy in last 2 weeks	2080	0.0544596	5.08676e-09	MH
Frequency of unenthusiasm / disinterest in last 2 weeks	2060	0.0390305	0.000169132	MH
Financial situation satisfaction	4581	0.0380489	0.00029395	MH
Neuroticism score	20127	0.0370232	0.00194704	MH
Frequency of tenseness / restlessness in last 2 weeks	2070	0.0344558	0.00199033	MH
Fed-up feelings	1960	0.0333835	0.00340602	MH
Happiness	4526	0.0330585	0.00399603	MH
Nervous feelings	1970	0.0318003	0.00732043	MH
Seen doctor (GP) for nerves, anxiety, tension or depression	2090	0.0305838	0.0128835	MH
Miserableness	1930	0.0300442	0.0164515	MH
Ever unenthusiastic/disinterested for a whole week	4631	0.0292608	0.0233013	MH
Worrier / anxious feelings	1980	0.0281514	0.0376201	MH
Frequency of depressed mood in last 2 weeks	2050	0.0252831	0.120451	MH
Ever highly irritable/argumentative for 2 days	4653	0.0231167	0.270203	MH
Mood swings	1920	0.0207615	0.607292	MH
Loneliness, isolation	2020	0.0203701	0.690014	MH
Risk taking	2040	-0.0200241	0.771249	MH
Irritability	1940	0.00785103	1	MH
Sensitivity / hurt feelings	1950	0.000766125	1	MH
Tense / 'highly strung'	1990	0.00107099	1	MH
Worry too long after embarrassment	2000	0.0148132	1	MH
Suffer from 'nerves'	2010	0.0115376	1	MH
Guilty feelings	2030	0.00540512	1	MH
Seen a psychiatrist for nerves, anxiety, tension or depression	2100	0.00679235	1	MH
Work/job satisfaction	4537	0.017597	1	MH
Family relationship satisfaction	4559	0.00749305	1	MH
Friendships satisfaction	4570	0.0148163	1	MH
Ever depressed for a whole week	4598	0.0180039	1	MH
Longest period of depression	4609	-0.00842996	1	MH
Number of depression episodes	4620	0.00360861	1	MH
Ever manic/hyper for 2 days	4642	-0.00607186	1	MH
Longest period of unenthusiasm / disinterest	5375	0.00240598	1	MH
Number of unenthusiastic/disinterested episodes	5386	0.0156897	1	MH
Length of longest manic/irritable episode	5663	-0.0438206	1	MH
Severity of manic/irritable episodes	5674	-0.0383352	1	MH
Illness, injury, bereavement, stress in last 2 years	6145	0.00741268	1	MH
Manic/hyper symptoms	6156	-0.0411666	1	MH
Bipolar disorder status	20122	-0.00637251	1	MH
Bipolar and major depression status	20126	0.0308915	1	MH
Single episode of probable major depression	20123			MH
Probable recurrent major depression (moderate)	20124			MH
Probable recurrent major depression (severe)	20125			MH

## Sheet: Primary demographics
Expo	IDs	Correlation Coefficient	corrected_pvalue	Group
Number in household	709	-0.0474365	2.05156e-07	PD
Average total household income before tax	738	-0.0439447	2.05372e-06	PD
Number of vehicles in household	728	-0.0411816	1.13015e-05	PD
Townsend deprivation index at recruitment	189	0.0366158	0.000140097	PD
Type of accommodation lived in	670	0.0327193	0.00109636	PD
How are people in household related to participant	6141	0.0206005	0.256218	PD
Gas or solid-fuel cooking/heating	6139	-0.0167822	0.472918	PD
Own or rent accommodation lived in	680	0.0120714	1	PD
Length of time at current address	699	0.000562456	1	PD
Heating type(s) in home	6140	-0.0138547	1	PD

[truncated: 2 more sheets: Physical measures, Self reported]
